# Supplementary material for: KLF15 cistromes reveal a hepatocyte pathway governing plasma corticosteroid transport and systemic inflammation
Source: Sci Adv. 2022 Mar 9;8(10):eabj2917. doi: 10.1126/sciadv.abj2917 (PMC8906731; doi:10.1126/sciadv.abj2917)
Supplement: Supplementary file 2 — Table S1 [file sciadv.abj2917_table_s1.zip]

Archive with 1 entries (1 files):
- sciadv.abj2917_table_s1.xlsx
