# Supplementary material for: KLF15 cistromes reveal a hepatocyte pathway governing plasma corticosteroid transport and systemic inflammation
Source: Sci Adv. 2022 Mar 9;8(10):eabj2917. doi: 10.1126/sciadv.abj2917 (PMC8906731; doi:10.1126/sciadv.abj2917)
Supplement: Supplementary file 2 — Table S1 [file sciadv.abj2917_table_s1.zip › sciadv.abj2917_table_s1.xlsx]

## Sheet: klf15_interactome
#node1	node2	node1_string_id	node2_string_id	neighborhood_on_chromosome	gene_fusion	phylogenetic_cooccurrence	homology	coexpression	experimentally_determined_interaction	database_annotated	automated_textmining	combined_score
Klf15	Zbtb17	10090.ENSMUSP00000032174	10090.ENSMUSP00000006377	0	0	0	0.6	0	0.697	0	0	0.697
Klf15	Ctnnb1	10090.ENSMUSP00000032174	10090.ENSMUSP00000007130	0	0	0	0	0	0.058	0.133	0.425	0.49
Klf15	Zbtb43	10090.ENSMUSP00000032174	10090.ENSMUSP00000028125	0	0	0	0.572	0	0.699	0	0	0.699
Klf15	Zfp92	10090.ENSMUSP00000032174	10090.ENSMUSP00000033740	0	0	0	0.579	0	0.697	0	0	0.697
Klf15	Mynn	10090.ENSMUSP00000032174	10090.ENSMUSP00000041034	0	0	0	0.587	0	0.697	0	0	0.697
Klf15	Zfp746	10090.ENSMUSP00000032174	10090.ENSMUSP00000072868	0	0	0	0.595	0	0.699	0	0	0.699
Klf15	Zfp93	10090.ENSMUSP00000032174	10090.ENSMUSP00000032696	0	0	0	0.591	0	0.696	0	0.074	0.7
Klf15	Snai1	10090.ENSMUSP00000032174	10090.ENSMUSP00000050581	0	0	0	0.631	0	0.701	0	0	0.701
Klf15	Zfp281	10090.ENSMUSP00000032174	10090.ENSMUSP00000107677	0	0	0	0.581	0	0.696	0	0.198	0.716
Klf15	Zbtb14	10090.ENSMUSP00000032174	10090.ENSMUSP00000108296	0	0	0	0.589	0	0.697	0	0.33	0.734
Klf15	Ep300	10090.ENSMUSP00000032174	10090.ENSMUSP00000066789	0	0	0	0	0	0.152	0.183	0.843	0.882
Snai1	Zbtb17	10090.ENSMUSP00000050581	10090.ENSMUSP00000006377	0	0	0	0.71	0	0.701	0	0.068	0.703
Snai1	Ctnnb1	10090.ENSMUSP00000050581	10090.ENSMUSP00000007130	0	0	0	0	0	0	0	0.958	0.959
Snai1	Hif1a	10090.ENSMUSP00000050581	10090.ENSMUSP00000021530	0	0	0	0	0	0.445	0	0.693	0.822
Snai1	Zbtb43	10090.ENSMUSP00000050581	10090.ENSMUSP00000028125	0	0	0	0.611	0	0.702	0	0	0.702
Snai1	Klf15	10090.ENSMUSP00000050581	10090.ENSMUSP00000032174	0	0	0	0.631	0	0.701	0	0	0.701
Snai1	Zfp93	10090.ENSMUSP00000050581	10090.ENSMUSP00000032696	0	0	0	0.697	0	0.7	0	0	0.7
Snai1	Zfp92	10090.ENSMUSP00000050581	10090.ENSMUSP00000033740	0	0	0	0.69	0	0.701	0	0	0.701
Snai1	Mynn	10090.ENSMUSP00000050581	10090.ENSMUSP00000041034	0	0	0	0.68	0	0.701	0	0	0.701
Snai1	Ep300	10090.ENSMUSP00000050581	10090.ENSMUSP00000066789	0	0	0	0	0	0.228	0	0.298	0.435
Snai1	Myod1	10090.ENSMUSP00000050581	10090.ENSMUSP00000072330	0	0	0	0	0	0	0	0.476	0.476
Snai1	Zbtb14	10090.ENSMUSP00000050581	10090.ENSMUSP00000108296	0	0	0	0.677	0	0.701	0	0.06	0.702
Snai1	Stat3	10090.ENSMUSP00000050581	10090.ENSMUSP00000120152	0	0	0	0	0	0	0	0.725	0.725
Snai1	Zfp281	10090.ENSMUSP00000050581	10090.ENSMUSP00000107677	0	0	0	0.661	0	0.699	0	0.298	0.726
Snai1	Trp53	10090.ENSMUSP00000050581	10090.ENSMUSP00000104298	0	0	0	0	0.061	0.227	0	0.965	0.972
Snai1	Hdac1	10090.ENSMUSP00000050581	10090.ENSMUSP00000099657	0	0	0	0	0	0.688	0.548	0.989	0.998
Zbtb17	Sp1	10090.ENSMUSP00000006377	10090.ENSMUSP00000001326	0	0	0	0.553	0	0	0.932	0.071	0.933
Zbtb17	Trp53	10090.ENSMUSP00000006377	10090.ENSMUSP00000104298	0	0	0	0	0	0.227	0.203	0.303	0.533
Zbtb17	Zfp281	10090.ENSMUSP00000006377	10090.ENSMUSP00000107677	0	0	0	0.56	0	0.694	0	0	0.694
Zbtb17	Zfp746	10090.ENSMUSP00000006377	10090.ENSMUSP00000072868	0	0	0	0.564	0	0.697	0	0	0.697
Zbtb17	Zfp92	10090.ENSMUSP00000006377	10090.ENSMUSP00000033740	0	0	0	0.757	0	0.697	0	0	0.697
Zbtb17	Zfp93	10090.ENSMUSP00000006377	10090.ENSMUSP00000032696	0	0	0	0.783	0	0.697	0	0	0.697
Zbtb17	Mynn	10090.ENSMUSP00000006377	10090.ENSMUSP00000041034	0	0	0	0.783	0	0.697	0	0	0.697
Zbtb17	Klf15	10090.ENSMUSP00000006377	10090.ENSMUSP00000032174	0	0	0	0.6	0	0.697	0	0	0.697
Zbtb17	Snai1	10090.ENSMUSP00000006377	10090.ENSMUSP00000050581	0	0	0	0.71	0	0.701	0	0.068	0.703
Zbtb17	Zbtb14	10090.ENSMUSP00000006377	10090.ENSMUSP00000108296	0	0	0	0.749	0	0.697	0	0.153	0.705
Zbtb17	Ep300	10090.ENSMUSP00000006377	10090.ENSMUSP00000066789	0	0	0	0	0	0.402	0.676	0.509	0.896
